# Supplementary material for: Improving risk indexes for Alzheimer’s disease and related dementias for use in midlife
Source: Brain Commun. 2022 Oct 6;4(5):fcac223. doi: 10.1093/braincomms/fcac223 (PMC9535507; doi:10.1093/braincomms/fcac223)
Supplement: fcac223_Supplementary_Data [file fcac223_supplementary_data.zip]

Archive with 5 entries (5 files):
- Revision_1_decision_letter.pdf
- Supplementary_material.docx
- Manuscript_original_submission.pdf
- Original_submission_decision_letter.pdf
- Response_to_reviewers_comments_original.pdf
